# Supplementary material for: A Wearable Electrochemical Gas Sensor for Ammonia Detection
Source: Sensors (Basel). 2021 Nov 27;21(23):7905. doi: 10.3390/s21237905 (PMC8659774; doi:10.3390/s21237905)
Supplement: Supplementary file 1 [file sensors-21-07905-s001.zip]

Archive with 1 entries (1 files):
- sensors-1469594-supplementary.pdf
